# Supplementary material for: Propagation and Sequencing of African Swine Fever Virus on Porcine-Derived Buffy Coat Fraction Cells
Source: Transbound Emerg Dis. 2025 Jul 30;2025:1160908. doi: 10.1155/tbed/1160908 (PMC12328057; doi:10.1155/tbed/1160908)
Supplement: Supporting Information — Data utilized for Figures 1B, 2A, Tables 1, and 2 are available in online supporting data as Tables S1, S2, S3, and S4, respectively. [file 1160908.f1.xlsx]

## Sheet: Table S1
	Sample ID	Media Type	dpi	Ct Score A	Ct Score B	Ct Score C	Ct (Avg)
	Replicate 1	M∅ mimic media	5	26.0219	26.1296	26.2615	26.1377
	Replicate 2	M∅ mimic media	5	25.9767	26.0519	25.7663	25.9316
	Replicate 3	M∅ mimic media	5	26.1801	26.0793	26.105	26.1215
	Replicate 4	M∅ mimic media	5	25.4375	25.4877	25.4975	25.4742
	Replicate 5	M∅ mimic media	5	25.3248	25.3586	25.2762	25.3199
	Replicate 6	M∅ mimic media	5	25.1784	25.2735	25.2391	25.2303
	Replicate 7	M∅ mimic media	5	26.2049	26.1472	25.9689	26.107
	Replicate 8	M∅ mimic media	5	25.7725	25.7795	25.8118	25.7879
	Replicate 9	M∅ mimic media	5	25.6079	25.6767	25.7548	25.6798
	Replicate 1	M∅ base media	5	27.8634	27.8436	27.7858	27.8309
	Replicate 2	M∅ base media	5	25.8707	26.121	25.703	25.8983
	Replicate 3	M∅ base media	5	27.3548	26.9991	27.3511	27.235
	Replicate 4	M∅ base media	5	24.3342	24.3634	24.3125	24.3367
	Replicate 5	M∅ base media	5	24.8554	24.0221	23.9684	24.282
	Replicate 6	M∅ base media	5	26.2686	26.0842	26.0738	26.1422
	Replicate 7	M∅ base media	5	25.6775	25.6448	25.5755	25.6326
	Replicate 8	M∅ base media	5	25.5103	25.3544	25.5002	25.455
	Replicate 9	M∅ base media	5	25.5865	25.7456	25.5366	25.6229
	Replicate 1	M∅ mimic media	7	25.3035	25.5015	25.4617	25.4222
	Replicate 2	M∅ mimic media	7	25.0757	25.098	25.125	25.0996
	Replicate 3	M∅ mimic media	7	25.1214	25.2298	25.2331	25.1948
	Replicate 4	M∅ mimic media	7	24.7954	24.9548	24.9305	24.8935
	Replicate 5	M∅ mimic media	7	24.5992	24.7276	24.6922	24.673
	Replicate 6	M∅ mimic media	7	24.5551	24.7276	24.6922	24.6583
	Replicate 7	M∅ mimic media	7	24.4411	24.5199	24.7257	24.5622
	Replicate 8	M∅ mimic media	7	24.3163	24.3289	24.3899	24.3451
	Replicate 9	M∅ mimic media	7	24.6186	24.7241	24.6977	24.6801
	Replicate 1	M∅ base media	7	24.0783	23.9572	23.9685	24.0013
	Replicate 2	M∅ base media	7	23.4965	23.4724	23.4271	23.4653
	Replicate 3	M∅ base media	7	23.6134	23.599	23.5665	23.593
	Replicate 4	M∅ base media	7	23.0568	22.9734	23.0263	23.0188
	Replicate 5	M∅ base media	7	22.6389	22.7121	22.6991	22.6834
	Replicate 6	M∅ base media	7	22.2812	22.2009	22.0631	22.1818
	Replicate 7	M∅ base media	7	22.4711	22.4138	22.3202	22.4017
	Replicate 1	M∅ mimic media	10	25.7877	25.7511	25.572	25.7036
	Replicate 2	M∅ mimic media	10	25.4781	25.4828	26.507	25.8227
	Replicate 3	M∅ mimic media	10	25.2546	25.3899	25.2464	25.297
	Replicate 1	M∅ base media	10	22.0801	22.0136	22.1202	22.0713
	Replicate 2	M∅ base media	10	23.1012	22.9074	22.9326	22.9804
	Replicate 3	M∅ base media	10	22.8801	23.0404	23.2263	23.0489
	Replicate 1	M∅ mimic media	14	24.6558	24.7544	24.7159	24.7087
	Replicate 2	M∅ mimic media	14	24.9662	24.9718	24.8175	24.9185
	Replicate 1	M∅ base media	14	22.4863	22.2931	22.242	22.3405
	Replicate 2	M∅ base media	14	22.3983	22.5493	22.4689	22.4722
	Replicate 3	M∅ base media	14	22.4129	22.3653	22.128	22.3021

## Sheet: Table S2
	Volume	Treatment	Cell count	Cell/blood yield	Average	Standard Deviation
	4	EDTA	19440000	4860000	5.21067e+06	532982
	4	EDTA	23296000	5824000
	4	EDTA	19792000	4948000
	5	Heparin	14040000	2808000	2.19973e+06	608801
	5	Heparin	7952000	1590400
	5	Heparin	11004000	2200800
	15	Heparin	33640000	2.24267e+06	42420000	2828000
	15	Heparin	44000000	2.93333e+06
	15	Heparin	53340000	3556000
	15	Heparin	38700000	2580000
	50	Heparin	125300000	2506000	3.13833e+06	759662
	50	Heparin	199050000	3981000
	50	Heparin	146400000	2928000
	4	EDTA - 4C	12744300	3186075	2.89286e+06	399761
	4	EDTA - 4C	9750000	2437500
	4	EDTA - 4C	12220000	3055000
	15	Heparin - 4C	34420000	2.29467e+06	2.06844e+06	213426
	15	Heparin - 4C	3.06e+07	2.04e+06
	15	Heparin - 4C	28060000	1.87067e+06

## Sheet: Table S3
	1 Day post infection									5 Days post infection									7 Days post infection									14 Days post infection
	Well	Sample Name	Target Name	Reporter	Quencher	Cт	Cт Average	Cт Standard Deviation		Well	Sample Name	Target Name	Reporter	Quencher	Cт	Cт Average	Cт Standard Deviation		Well	Sample Name	Target Name	Reporter	Quencher	Cт	Cт Average	Cт Standard Deviation		Well	Sample Name	Target Name	Reporter	Quencher	Cт	Cт Average	Cт Standard Deviation
	Plate 1 - Well A1	-3038 e-2 a	ASFV	FAM	NFQ-MGB	25.6529	25.9897	0.414638		Plate 1 - Well A1	-3038 e-2 a	ASFV	FAM	NFQ-MGB	22.846	23.7502	1.81034		Plate 1 - Well A1	-3038 e-2 a	ASFV	FAM	NFQ-MGB	23.6043	23.86	0.530356		Plate 1 - Well A1	-3038 e-2 a	ASFV	FAM	NFQ-MGB	Undetermined	14.4572	7.99797
	Plate 1 - Well B1	-3038 e-2 b	ASFV	FAM	NFQ-MGB	25.7392				Plate 1 - Well B1	-3038 e-2 b	ASFV	FAM	NFQ-MGB	21.4093				Plate 1 - Well B1	-3038 e-2 b	ASFV	FAM	NFQ-MGB	23.0397				Plate 1 - Well B1	-3038 e-2 b	ASFV	FAM	NFQ-MGB	Undetermined
	Plate 1 - Well C1	-3038 e-2 c	ASFV	FAM	NFQ-MGB	25.6222				Plate 1 - Well C1	-3038 e-2 c	ASFV	FAM	NFQ-MGB	21.3716				Plate 1 - Well C1	-3038 e-2 c	ASFV	FAM	NFQ-MGB	23.3623				Plate 1 - Well C1	-3038 e-2 c	ASFV	FAM	NFQ-MGB	Undetermined
	Plate 1 - Well D1	-3038 e-2 d	ASFV	FAM	NFQ-MGB	25.4715				Plate 1 - Well D1	-3038 e-2 d	ASFV	FAM	NFQ-MGB	22.9578				Plate 1 - Well D1	-3038 e-2 d	ASFV	FAM	NFQ-MGB	24.2986				Plate 1 - Well D1	-3038 e-2 d	ASFV	FAM	NFQ-MGB	5.10699
	Plate 2 - Well A1	-3038 e-2 a	ASFV	FAM	NFQ-MGB	26.1442				Plate 2 - Well A1	-3038 e-2 a	ASFV	FAM	NFQ-MGB	25.3322				Plate 2 - Well A1	-3038 e-2 a	ASFV	FAM	NFQ-MGB	24.1787				Plate 2 - Well A1	-3038 e-2 a	ASFV	FAM	NFQ-MGB	6.31943
	Plate 2 - Well B1	-3038 e-2 b	ASFV	FAM	NFQ-MGB	26.3137				Plate 2 - Well B1	-3038 e-2 b	ASFV	FAM	NFQ-MGB	25.4824				Plate 2 - Well B1	-3038 e-2 b	ASFV	FAM	NFQ-MGB	24.6139				Plate 2 - Well B1	-3038 e-2 b	ASFV	FAM	NFQ-MGB	20.7125
	Plate 2 - Well C1	-3038 e-2 c	ASFV	FAM	NFQ-MGB	26.486				Plate 2 - Well C1	-3038 e-2 c	ASFV	FAM	NFQ-MGB	25.1531				Plate 2 - Well C1	-3038 e-2 c	ASFV	FAM	NFQ-MGB	23.6479				Plate 2 - Well C1	-3038 e-2 c	ASFV	FAM	NFQ-MGB	20.0165
	Plate 2 - Well D1	-3038 e-2 d	ASFV	FAM	NFQ-MGB	26.4882				Plate 2 - Well D1	-3038 e-2 d	ASFV	FAM	NFQ-MGB	25.4494				Plate 2 - Well D1	-3038 e-2 d	ASFV	FAM	NFQ-MGB	24.1349				Plate 2 - Well D1	-3038 e-2 d	ASFV	FAM	NFQ-MGB	20.1304
	Plate 1 - Well A2	-3038 e-3 a	ASFV	FAM	NFQ-MGB	29.151	29.4038	0.387298		Plate 1 - Well A2	-3038 e-3 a	ASFV	FAM	NFQ-MGB	23.5119	24.327	1.30062		Plate 1 - Well A2	-3038 e-3 a	ASFV	FAM	NFQ-MGB	23.2884	22.8326	0.444336		Plate 1 - Well A2	-3038 e-3 a	ASFV	FAM	NFQ-MGB	29.1343	20.781	4.23762
	Plate 1 - Well B2	-3038 e-3 b	ASFV	FAM	NFQ-MGB	29.1662				Plate 1 - Well B2	-3038 e-3 b	ASFV	FAM	NFQ-MGB	23.579				Plate 1 - Well B2	-3038 e-3 b	ASFV	FAM	NFQ-MGB	22.9215				Plate 1 - Well B2	-3038 e-3 b	ASFV	FAM	NFQ-MGB	18.3183
	Plate 1 - Well C2	-3038 e-3 c	ASFV	FAM	NFQ-MGB	28.7568				Plate 1 - Well C2	-3038 e-3 c	ASFV	FAM	NFQ-MGB	22.7565				Plate 1 - Well C2	-3038 e-3 c	ASFV	FAM	NFQ-MGB	22.2338				Plate 1 - Well C2	-3038 e-3 c	ASFV	FAM	NFQ-MGB	18.837
	Plate 1 - Well D2	-3038 e-3 d	ASFV	FAM	NFQ-MGB	29.2283				Plate 1 - Well D2	-3038 e-3 d	ASFV	FAM	NFQ-MGB	22.761				Plate 1 - Well D2	-3038 e-3 d	ASFV	FAM	NFQ-MGB	22.2215				Plate 1 - Well D2	-3038 e-3 d	ASFV	FAM	NFQ-MGB	18.5017
	Plate 2 - Well A2	-3038 e-3 a	ASFV	FAM	NFQ-MGB	29.657				Plate 2 - Well A2	-3038 e-3 a	ASFV	FAM	NFQ-MGB	25.6886				Plate 2 - Well A2	-3038 e-3 a	ASFV	FAM	NFQ-MGB	23.1398				Plate 2 - Well A2	-3038 e-3 a	ASFV	FAM	NFQ-MGB	25.8533
	Plate 2 - Well B2	-3038 e-3 b	ASFV	FAM	NFQ-MGB	29.7622				Plate 2 - Well B2	-3038 e-3 b	ASFV	FAM	NFQ-MGB	25.2154				Plate 2 - Well B2	-3038 e-3 b	ASFV	FAM	NFQ-MGB	23.1318				Plate 2 - Well B2	-3038 e-3 b	ASFV	FAM	NFQ-MGB	18.6382
	Plate 2 - Well C2	-3038 e-3 c	ASFV	FAM	NFQ-MGB	29.8993				Plate 2 - Well C2	-3038 e-3 c	ASFV	FAM	NFQ-MGB	25.3865				Plate 2 - Well C2	-3038 e-3 c	ASFV	FAM	NFQ-MGB	22.5096				Plate 2 - Well C2	-3038 e-3 c	ASFV	FAM	NFQ-MGB	18.487
	Plate 2 - Well D2	-3038 e-3 d	ASFV	FAM	NFQ-MGB	29.6093				Plate 2 - Well D2	-3038 e-3 d	ASFV	FAM	NFQ-MGB	25.7173				Plate 2 - Well D2	-3038 e-3 d	ASFV	FAM	NFQ-MGB	23.2148				Plate 2 - Well D2	-3038 e-3 d	ASFV	FAM	NFQ-MGB	18.4782
	Plate 1 - Well A3	-3038 e-4 a	ASFV	FAM	NFQ-MGB	32.8583	33.2988	1.07495		Plate 1 - Well A3	-3038 e-4 a	ASFV	FAM	NFQ-MGB	26.3718	26.6962	1.21013		Plate 1 - Well A3	-3038 e-4 a	ASFV	FAM	NFQ-MGB	23.9856	23.2999	0.532078		Plate 1 - Well A3	-3038 e-4 a	ASFV	FAM	NFQ-MGB	20.6886	18.8568	1.85858
	Plate 1 - Well B3	-3038 e-4 b	ASFV	FAM	NFQ-MGB	32.1227				Plate 1 - Well B3	-3038 e-4 b	ASFV	FAM	NFQ-MGB	24.6727				Plate 1 - Well B3	-3038 e-4 b	ASFV	FAM	NFQ-MGB	23.1661				Plate 1 - Well B3	-3038 e-4 b	ASFV	FAM	NFQ-MGB	18.3534
	Plate 1 - Well C3	-3038 e-4 c	ASFV	FAM	NFQ-MGB	33.1276				Plate 1 - Well C3	-3038 e-4 c	ASFV	FAM	NFQ-MGB	25.3201				Plate 1 - Well C3	-3038 e-4 c	ASFV	FAM	NFQ-MGB	23.301				Plate 1 - Well C3	-3038 e-4 c	ASFV	FAM	NFQ-MGB	17.5539
	Plate 1 - Well D3	-3038 e-4 d	ASFV	FAM	NFQ-MGB	32.1176				Plate 1 - Well D3	-3038 e-4 d	ASFV	FAM	NFQ-MGB	27.1696				Plate 1 - Well D3	-3038 e-4 d	ASFV	FAM	NFQ-MGB	23.9541				Plate 1 - Well D3	-3038 e-4 d	ASFV	FAM	NFQ-MGB	17.9314
	Plate 2 - Well A3	-3038 e-4 a	ASFV	FAM	NFQ-MGB	35.5078				Plate 2 - Well A3	-3038 e-4 a	ASFV	FAM	NFQ-MGB	27.5456				Plate 2 - Well A3	-3038 e-4 a	ASFV	FAM	NFQ-MGB	23.5994				Plate 2 - Well A3	-3038 e-4 a	ASFV	FAM	NFQ-MGB	22.7354
	Plate 2 - Well B3	-3038 e-4 b	ASFV	FAM	NFQ-MGB	33.4976				Plate 2 - Well B3	-3038 e-4 b	ASFV	FAM	NFQ-MGB	27.3011				Plate 2 - Well B3	-3038 e-4 b	ASFV	FAM	NFQ-MGB	22.9752				Plate 2 - Well B3	-3038 e-4 b	ASFV	FAM	NFQ-MGB	17.9696
	Plate 2 - Well C3	-3038 e-4 c	ASFV	FAM	NFQ-MGB	33.6499				Plate 2 - Well C3	-3038 e-4 c	ASFV	FAM	NFQ-MGB	26.8097				Plate 2 - Well C3	-3038 e-4 c	ASFV	FAM	NFQ-MGB	22.4157				Plate 2 - Well C3	-3038 e-4 c	ASFV	FAM	NFQ-MGB	17.8235
	Plate 2 - Well D3	-3038 e-4 d	ASFV	FAM	NFQ-MGB	33.5092				Plate 2 - Well D3	-3038 e-4 d	ASFV	FAM	NFQ-MGB	28.3794				Plate 2 - Well D3	-3038 e-4 d	ASFV	FAM	NFQ-MGB	23.0022				Plate 2 - Well D3	-3038 e-4 d	ASFV	FAM	NFQ-MGB	17.7987
	Plate 1 - Well A4	-3038 e-5 a	ASFV	FAM	NFQ-MGB	34.9945	37.9679	2.25018		Plate 1 - Well A4	-3038 e-5 a	ASFV	FAM	NFQ-MGB	25.3779	30.0591	3.79258		Plate 1 - Well A4	-3038 e-5 a	ASFV	FAM	NFQ-MGB	22.066	24.2239	2.17063		Plate 1 - Well A4	-3038 e-5 a	ASFV	FAM	NFQ-MGB	19.1084	18.8996	2.47492
	Plate 1 - Well B4	-3038 e-5 b	ASFV	FAM	NFQ-MGB	Undetermined				Plate 1 - Well B4	-3038 e-5 b	ASFV	FAM	NFQ-MGB	36.5646				Plate 1 - Well B4	-3038 e-5 b	ASFV	FAM	NFQ-MGB	29.2419				Plate 1 - Well B4	-3038 e-5 b	ASFV	FAM	NFQ-MGB	18.3288
	Plate 1 - Well C4	-3038 e-5 c	ASFV	FAM	NFQ-MGB	36.8178				Plate 1 - Well C4	-3038 e-5 c	ASFV	FAM	NFQ-MGB	28.5045				Plate 1 - Well C4	-3038 e-5 c	ASFV	FAM	NFQ-MGB	23.5382				Plate 1 - Well C4	-3038 e-5 c	ASFV	FAM	NFQ-MGB	17.8892
	Plate 1 - Well D4	-3038 e-5 d	ASFV	FAM	NFQ-MGB	39.4286				Plate 1 - Well D4	-3038 e-5 d	ASFV	FAM	NFQ-MGB	28.6907				Plate 1 - Well D4	-3038 e-5 d	ASFV	FAM	NFQ-MGB	24.0583				Plate 1 - Well D4	-3038 e-5 d	ASFV	FAM	NFQ-MGB	17.857
	Plate 2 - Well A4	-3038 e-5 a	ASFV	FAM	NFQ-MGB	42.0215				Plate 2 - Well A4	-3038 e-5 a	ASFV	FAM	NFQ-MGB	30.9925				Plate 2 - Well A4	-3038 e-5 a	ASFV	FAM	NFQ-MGB	24.8223				Plate 2 - Well A4	-3038 e-5 a	ASFV	FAM	NFQ-MGB	24.9068
	Plate 2 - Well B4	-3038 e-5 b	ASFV	FAM	NFQ-MGB	37.6093				Plate 2 - Well B4	-3038 e-5 b	ASFV	FAM	NFQ-MGB	27.6046				Plate 2 - Well B4	-3038 e-5 b	ASFV	FAM	NFQ-MGB	23.3328				Plate 2 - Well B4	-3038 e-5 b	ASFV	FAM	NFQ-MGB	17.6717
	Plate 2 - Well C4	-3038 e-5 c	ASFV	FAM	NFQ-MGB	38.155				Plate 2 - Well C4	-3038 e-5 c	ASFV	FAM	NFQ-MGB	34.6731				Plate 2 - Well C4	-3038 e-5 c	ASFV	FAM	NFQ-MGB	23.2591				Plate 2 - Well C4	-3038 e-5 c	ASFV	FAM	NFQ-MGB	17.6425
	Plate 2 - Well D4	-3038 e-5 d	ASFV	FAM	NFQ-MGB	36.7486				Plate 2 - Well D4	-3038 e-5 d	ASFV	FAM	NFQ-MGB	28.0648				Plate 2 - Well D4	-3038 e-5 d	ASFV	FAM	NFQ-MGB	23.4728				Plate 2 - Well D4	-3038 e-5 d	ASFV	FAM	NFQ-MGB	17.7927
	Plate 1 - Well A5	-3038 e-6 a	ASFV	FAM	NFQ-MGB	Undetermined	38.8845	0.528174		Plate 1 - Well A5	-3038 e-6 a	ASFV	FAM	NFQ-MGB	Undetermined	38.1965			Plate 1 - Well A5	-3038 e-6 a	ASFV	FAM	NFQ-MGB	Undetermined	30.6424	6.99021		Plate 1 - Well A5	-3038 e-6 a	ASFV	FAM	NFQ-MGB	Undetermined	17.8753	0.6401
	Plate 1 - Well B5	-3038 e-6 b	ASFV	FAM	NFQ-MGB	Undetermined				Plate 1 - Well B5	-3038 e-6 b	ASFV	FAM	NFQ-MGB	Undetermined				Plate 1 - Well B5	-3038 e-6 b	ASFV	FAM	NFQ-MGB	Undetermined				Plate 1 - Well B5	-3038 e-6 b	ASFV	FAM	NFQ-MGB	Undetermined
	Plate 1 - Well C5	-3038 e-6 c	ASFV	FAM	NFQ-MGB	39.4247				Plate 1 - Well C5	-3038 e-6 c	ASFV	FAM	NFQ-MGB	Undetermined				Plate 1 - Well C5	-3038 e-6 c	ASFV	FAM	NFQ-MGB	28.5641				Plate 1 - Well C5	-3038 e-6 c	ASFV	FAM	NFQ-MGB	18.1385
	Plate 1 - Well D5	-3038 e-6 d	ASFV	FAM	NFQ-MGB	38.8596				Plate 1 - Well D5	-3038 e-6 d	ASFV	FAM	NFQ-MGB	Undetermined				Plate 1 - Well D5	-3038 e-6 d	ASFV	FAM	NFQ-MGB	Undetermined				Plate 1 - Well D5	-3038 e-6 d	ASFV	FAM	NFQ-MGB	Undetermined
	Plate 2 - Well A5	-3038 e-6 a	ASFV	FAM	NFQ-MGB	Undetermined				Plate 2 - Well A5	-3038 e-6 a	ASFV	FAM	NFQ-MGB	Undetermined				Plate 2 - Well A5	-3038 e-6 a	ASFV	FAM	NFQ-MGB	Undetermined				Plate 2 - Well A5	-3038 e-6 a	ASFV	FAM	NFQ-MGB	Undetermined
	Plate 2 - Well B5	-3038 e-6 b	ASFV	FAM	NFQ-MGB	Undetermined				Plate 2 - Well B5	-3038 e-6 b	ASFV	FAM	NFQ-MGB	Undetermined				Plate 2 - Well B5	-3038 e-6 b	ASFV	FAM	NFQ-MGB	27.5012				Plate 2 - Well B5	-3038 e-6 b	ASFV	FAM	NFQ-MGB	17.5831
	Plate 2 - Well C5	-3038 e-6 c	ASFV	FAM	NFQ-MGB	Undetermined				Plate 2 - Well C5	-3038 e-6 c	ASFV	FAM	NFQ-MGB	Undetermined				Plate 2 - Well C5	-3038 e-6 c	ASFV	FAM	NFQ-MGB	40.9587				Plate 2 - Well C5	-3038 e-6 c	ASFV	FAM	NFQ-MGB	18.6226
	Plate 2 - Well D5	-3038 e-6 d	ASFV	FAM	NFQ-MGB	38.3692				Plate 2 - Well D5	-3038 e-6 d	ASFV	FAM	NFQ-MGB	38.1965				Plate 2 - Well D5	-3038 e-6 d	ASFV	FAM	NFQ-MGB	25.5457				Plate 2 - Well D5	-3038 e-6 d	ASFV	FAM	NFQ-MGB	17.1569
	Plate 1 - Well A6	-3038 e-7 a	ASFV	FAM	NFQ-MGB	Undetermined	Undetected			Plate 1 - Well A6	-3038 e-7 a	ASFV	FAM	NFQ-MGB	Undetermined	40.1403			Plate 1 - Well A6	-3038 e-7 a	ASFV	FAM	NFQ-MGB	Undetermined	32.0028			Plate 1 - Well A6	-3038 e-7 a	ASFV	FAM	NFQ-MGB	Undetermined	17.3502
	Plate 1 - Well B6	-3038 e-7 b	ASFV	FAM	NFQ-MGB	Undetermined				Plate 1 - Well B6	-3038 e-7 b	ASFV	FAM	NFQ-MGB	Undetermined				Plate 1 - Well B6	-3038 e-7 b	ASFV	FAM	NFQ-MGB	Undetermined				Plate 1 - Well B6	-3038 e-7 b	ASFV	FAM	NFQ-MGB	Undetermined
	Plate 1 - Well C6	-3038 e-7 c	ASFV	FAM	NFQ-MGB	Undetermined				Plate 1 - Well C6	-3038 e-7 c	ASFV	FAM	NFQ-MGB	Undetermined				Plate 1 - Well C6	-3038 e-7 c	ASFV	FAM	NFQ-MGB	Undetermined				Plate 1 - Well C6	-3038 e-7 c	ASFV	FAM	NFQ-MGB	Undetermined
	Plate 1 - Well D6	-3038 e-7 d	ASFV	FAM	NFQ-MGB	Undetermined				Plate 1 - Well D6	-3038 e-7 d	ASFV	FAM	NFQ-MGB	Undetermined				Plate 1 - Well D6	-3038 e-7 d	ASFV	FAM	NFQ-MGB	Undetermined				Plate 1 - Well D6	-3038 e-7 d	ASFV	FAM	NFQ-MGB	Undetermined
	Plate 2 - Well A6	-3038 e-7 a	ASFV	FAM	NFQ-MGB	Undetermined				Plate 2 - Well A6	-3038 e-7 a	ASFV	FAM	NFQ-MGB	Undetermined				Plate 2 - Well A6	-3038 e-7 a	ASFV	FAM	NFQ-MGB	Undetermined				Plate 2 - Well A6	-3038 e-7 a	ASFV	FAM	NFQ-MGB	Undetermined
	Plate 2 - Well B6	-3038 e-7 b	ASFV	FAM	NFQ-MGB	Undetermined				Plate 2 - Well B6	-3038 e-7 b	ASFV	FAM	NFQ-MGB	Undetermined				Plate 2 - Well B6	-3038 e-7 b	ASFV	FAM	NFQ-MGB	Undetermined				Plate 2 - Well B6	-3038 e-7 b	ASFV	FAM	NFQ-MGB	Undetermined
	Plate 2 - Well C6	-3038 e-7 c	ASFV	FAM	NFQ-MGB	Undetermined				Plate 2 - Well C6	-3038 e-7 c	ASFV	FAM	NFQ-MGB	40.1403				Plate 2 - Well C6	-3038 e-7 c	ASFV	FAM	NFQ-MGB	24.4537				Plate 2 - Well C6	-3038 e-7 c	ASFV	FAM	NFQ-MGB	17.3502
	Plate 2 - Well D6	-3038 e-7 d	ASFV	FAM	NFQ-MGB	Undetermined				Plate 2 - Well D6	-3038 e-7 d	ASFV	FAM	NFQ-MGB	Undetermined				Plate 2 - Well D6	-3038 e-7 d	ASFV	FAM	NFQ-MGB	39.5519				Plate 2 - Well D6	-3038 e-7 d	ASFV	FAM	NFQ-MGB	Undetermined
	Plate 1 - Well A7	-3038 e-8 a	ASFV	FAM	NFQ-MGB	Undetermined	36.8988			Plate 1 - Well A7	-3038 e-8 a	ASFV	FAM	NFQ-MGB	Undetermined	Undetected			Plate 1 - Well A7	-3038 e-8 a	ASFV	FAM	NFQ-MGB	Undetermined	Undetected			Plate 1 - Well A7	-3038 e-8 a	ASFV	FAM	NFQ-MGB	Undetermined	Undetected
	Plate 1 - Well B7	-3038 e-8 b	ASFV	FAM	NFQ-MGB	Undetermined				Plate 1 - Well B7	-3038 e-8 b	ASFV	FAM	NFQ-MGB	Undetermined				Plate 1 - Well B7	-3038 e-8 b	ASFV	FAM	NFQ-MGB	Undetermined				Plate 1 - Well B7	-3038 e-8 b	ASFV	FAM	NFQ-MGB	Undetermined
	Plate 1 - Well C7	-3038 e-8 c	ASFV	FAM	NFQ-MGB	36.8988				Plate 1 - Well C7	-3038 e-8 c	ASFV	FAM	NFQ-MGB	Undetermined				Plate 1 - Well C7	-3038 e-8 c	ASFV	FAM	NFQ-MGB	Undetermined				Plate 1 - Well C7	-3038 e-8 c	ASFV	FAM	NFQ-MGB	Undetermined
	Plate 1 - Well D7	-3038 e-8 d	ASFV	FAM	NFQ-MGB	Undetermined				Plate 1 - Well D7	-3038 e-8 d	ASFV	FAM	NFQ-MGB	Undetermined				Plate 1 - Well D7	-3038 e-8 d	ASFV	FAM	NFQ-MGB	Undetermined				Plate 1 - Well D7	-3038 e-8 d	ASFV	FAM	NFQ-MGB	Undetermined
	Plate 2 - Well A7	-3038 e-8 a	ASFV	FAM	NFQ-MGB	Undetermined				Plate 2 - Well A7	-3038 e-8 a	ASFV	FAM	NFQ-MGB	Undetermined				Plate 2 - Well A7	-3038 e-8 a	ASFV	FAM	NFQ-MGB	Undetermined				Plate 2 - Well A7	-3038 e-8 a	ASFV	FAM	NFQ-MGB	Undetermined
	Plate 2 - Well B7	-3038 e-8 b	ASFV	FAM	NFQ-MGB	Undetermined				Plate 2 - Well B7	-3038 e-8 b	ASFV	FAM	NFQ-MGB	Undetermined				Plate 2 - Well B7	-3038 e-8 b	ASFV	FAM	NFQ-MGB	Undetermined				Plate 2 - Well B7	-3038 e-8 b	ASFV	FAM	NFQ-MGB	Undetermined
	Plate 2 - Well C7	-3038 e-8 c	ASFV	FAM	NFQ-MGB	Undetermined				Plate 2 - Well C7	-3038 e-8 c	ASFV	FAM	NFQ-MGB	Undetermined				Plate 2 - Well C7	-3038 e-8 c	ASFV	FAM	NFQ-MGB	Undetermined				Plate 2 - Well C7	-3038 e-8 c	ASFV	FAM	NFQ-MGB	Undetermined
	Plate 2 - Well D7	-3038 e-8 d	ASFV	FAM	NFQ-MGB	Undetermined				Plate 2 - Well D7	-3038 e-8 d	ASFV	FAM	NFQ-MGB	Undetermined				Plate 2 - Well D7	-3038 e-8 d	ASFV	FAM	NFQ-MGB	Undetermined				Plate 2 - Well D7	-3038 e-8 d	ASFV	FAM	NFQ-MGB	10.556

## Sheet: Table S4
	Original Blood Sample									1 Day post infection									5 Days post infection									7 Days post infection									11 Days post infection									14 Days post infection
	Well	Sample Name	Target Name	Reporter	Quencher	Cт	Cт Average	Cт Standard Deviation		Well	Sample Name	Target Name	Reporter	Quencher	Cт	Cт Average	Cт Standard Deviation		Well	Sample Name	Target Name	Reporter	Quencher	Cт	Cт Average	Cт Standard Deviation		Well	Sample Name	Target Name	Reporter	Quencher	Cт	Cт Average	Cт Standard Deviation		Well	Sample Name	Target Name	Reporter	Quencher	Cт	Cт Average	Cт Standard Deviation		Well	Sample Name	Target Name	Reporter
	B1	Stock E0 a	ASFV	FAM	NFQ-MGB	23.8703	24.0497	0.164088		E1	-997 e-2 a	ASFV	FAM	NFQ-MGB	22.3733	22.5977	0.517699		E1	-997 e-2 a	ASFV	FAM	NFQ-MGB	21.0633	23.2969	2.55033		E1	-997 e-2 a	ASFV	FAM	NFQ-MGB	23.8305	24.3664	0.732053		E1	-997 e-2 a	ASFV	FAM	NFQ-MGB	38.9613	27.4881	5.88125		E1	-997 e-2 a	ASFV	FAM
	B2	Stock E0 b	ASFV	FAM	NFQ-MGB	24.0866				F1	-997 e-2 b	ASFV	FAM	NFQ-MGB	21.9767				F1	-997 e-2 b	ASFV	FAM	NFQ-MGB	20.8283				F1	-997 e-2 b	ASFV	FAM	NFQ-MGB	23.5654				F1	-997 e-2 b	ASFV	FAM	NFQ-MGB	23.9085				F1	-997 e-2 b	ASFV	FAM
	B3	Stock E0 c	ASFV	FAM	NFQ-MGB	24.1922				G1	-997 e-2 c	ASFV	FAM	NFQ-MGB	22.2994				G1	-997 e-2 c	ASFV	FAM	NFQ-MGB	21.0398				G1	-997 e-2 c	ASFV	FAM	NFQ-MGB	23.4928				G1	-997 e-2 c	ASFV	FAM	NFQ-MGB	22.587				G1	-997 e-2 c	ASFV	FAM
	C1	10 E -1 a	ASFV	FAM	NFQ-MGB	24.2213	24.2089	0.0806224		H1	-997 e-2 d	ASFV	FAM	NFQ-MGB	21.8973				H1	-997 e-2 d	ASFV	FAM	NFQ-MGB	20.7244				H1	-997 e-2 d	ASFV	FAM	NFQ-MGB	23.997				H1	-997 e-2 d	ASFV	FAM	NFQ-MGB	Undetermined				H1	-997 e-2 d	ASFV	FAM
	D1	10 E -1 b	ASFV	FAM	NFQ-MGB	24.2826				E1	-997 e-2 a	ASFV	FAM	NFQ-MGB	23.1085				E1	-997 e-2 a	ASFV	FAM	NFQ-MGB	25.7782				E1	-997 e-2 a	ASFV	FAM	NFQ-MGB	24.9466				E1	-997 e-2 a	ASFV	FAM	NFQ-MGB	24.9536				E1	-997 e-2 a	ASFV	FAM
	E1	10 E -1 c	ASFV	FAM	NFQ-MGB	24.1228				F1	-997 e-2 b	ASFV	FAM	NFQ-MGB	23.1103				F1	-997 e-2 b	ASFV	FAM	NFQ-MGB	25.5815				F1	-997 e-2 b	ASFV	FAM	NFQ-MGB	24.7838				F1	-997 e-2 b	ASFV	FAM	NFQ-MGB	24.7842				F1	-997 e-2 b	ASFV	FAM
	C2	10 E -2 a	ASFV	FAM	NFQ-MGB	26.2571	26.0591	0.327393		G1	-997 e-2 c	ASFV	FAM	NFQ-MGB	23.0169				G1	-997 e-2 c	ASFV	FAM	NFQ-MGB	25.6692				G1	-997 e-2 c	ASFV	FAM	NFQ-MGB	24.8752				G1	-997 e-2 c	ASFV	FAM	NFQ-MGB	25.2341				G1	-997 e-2 c	ASFV	FAM
	D2	10 E -2 b	ASFV	FAM	NFQ-MGB	26.2389				H1	-997 e-2 d	ASFV	FAM	NFQ-MGB	22.9991				H1	-997 e-2 d	ASFV	FAM	NFQ-MGB	25.6906				H1	-997 e-2 d	ASFV	FAM	NFQ-MGB	25.4402				H1	-997 e-2 d	ASFV	FAM	NFQ-MGB	31.9882				H1	-997 e-2 d	ASFV	FAM
	E2	10 E -2 c	ASFV	FAM	NFQ-MGB	25.6812				E2	-997 e-3 a	ASFV	FAM	NFQ-MGB	25.7719	26.2364	0.48124		E2	-997 e-3 a	ASFV	FAM	NFQ-MGB	21.1535	23.2245	2.32123		E2	-997 e-3 a	ASFV	FAM	NFQ-MGB	23.1685	23.5449	0.840738		E2	-997 e-3 a	ASFV	FAM	NFQ-MGB	19.9995	21.8234	2.33584		E2	-997 e-3 a	ASFV	FAM
	C3	10 E -3 a	ASFV	FAM	NFQ-MGB	28.6155	28.7581	0.182175		F2	-997 e-3 b	ASFV	FAM	NFQ-MGB	25.917				F2	-997 e-3 b	ASFV	FAM	NFQ-MGB	21.2041				F2	-997 e-3 b	ASFV	FAM	NFQ-MGB	22.7996				F2	-997 e-3 b	ASFV	FAM	NFQ-MGB	19.7037				F2	-997 e-3 b	ASFV	FAM
	D3	10 E -3 b	ASFV	FAM	NFQ-MGB	28.6954				G2	-997 e-3 c	ASFV	FAM	NFQ-MGB	25.6065				G2	-997 e-3 c	ASFV	FAM	NFQ-MGB	21.1571				G2	-997 e-3 c	ASFV	FAM	NFQ-MGB	22.7752				G2	-997 e-3 c	ASFV	FAM	NFQ-MGB	19.691				G2	-997 e-3 c	ASFV	FAM
	E3	10 E -3 c	ASFV	FAM	NFQ-MGB	28.9633				H2	-997 e-3 d	ASFV	FAM	NFQ-MGB	25.958				H2	-997 e-3 d	ASFV	FAM	NFQ-MGB	20.8165				H2	-997 e-3 d	ASFV	FAM	NFQ-MGB	22.4025				H2	-997 e-3 d	ASFV	FAM	NFQ-MGB	19.1982				H2	-997 e-3 d	ASFV	FAM
	C4	10 E -4 a	ASFV	FAM	NFQ-MGB	33.9166	32.4863	1.47162		E2	-997 e-3 a	ASFV	FAM	NFQ-MGB	26.6944				E2	-997 e-3 a	ASFV	FAM	NFQ-MGB	25.8137				E2	-997 e-3 a	ASFV	FAM	NFQ-MGB	24.2068				E2	-997 e-3 a	ASFV	FAM	NFQ-MGB	23.9749				E2	-997 e-3 a	ASFV	FAM
	D4	10 E -4 b	ASFV	FAM	NFQ-MGB	32.5657				F2	-997 e-3 b	ASFV	FAM	NFQ-MGB	26.5082				F2	-997 e-3 b	ASFV	FAM	NFQ-MGB	25.8798				F2	-997 e-3 b	ASFV	FAM	NFQ-MGB	24.1755				F2	-997 e-3 b	ASFV	FAM	NFQ-MGB	23.9686				F2	-997 e-3 b	ASFV	FAM
	E4	10 E -4 c	ASFV	FAM	NFQ-MGB	30.9766				G2	-997 e-3 c	ASFV	FAM	NFQ-MGB	26.9207				G2	-997 e-3 c	ASFV	FAM	NFQ-MGB	24.88				G2	-997 e-3 c	ASFV	FAM	NFQ-MGB	24.4353				G2	-997 e-3 c	ASFV	FAM	NFQ-MGB	23.9794				G2	-997 e-3 c	ASFV	FAM
	C5	10 E -5 a	ASFV	FAM	NFQ-MGB	37.8737	37.6667	0.282371		H2	-997 e-3 d	ASFV	FAM	NFQ-MGB	26.5142				H2	-997 e-3 d	ASFV	FAM	NFQ-MGB	24.8914				H2	-997 e-3 d	ASFV	FAM	NFQ-MGB	24.3961				H2	-997 e-3 d	ASFV	FAM	NFQ-MGB	24.0717				H2	-997 e-3 d	ASFV	FAM
	D5	10 E -5 b	ASFV	FAM	NFQ-MGB	37.7814				E3	-997 e-4 a	ASFV	FAM	NFQ-MGB	29.1681	29.2639	0.685639		E3	-997 e-4 a	ASFV	FAM	NFQ-MGB	21.0549	23.2997	2.60084		E3	-997 e-4 a	ASFV	FAM	NFQ-MGB	22.5544	22.836	0.635523		E3	-997 e-4 a	ASFV	FAM	NFQ-MGB	19.7031	21.3372	2.19309		E3	-997 e-4 a	ASFV	FAM
	E5	10 E -5 c	ASFV	FAM	NFQ-MGB	37.3451				F3	-997 e-4 b	ASFV	FAM	NFQ-MGB	29.2861				F3	-997 e-4 b	ASFV	FAM	NFQ-MGB	21.0556				F3	-997 e-4 b	ASFV	FAM	NFQ-MGB	22.0947				F3	-997 e-4 b	ASFV	FAM	NFQ-MGB	19.4629				F3	-997 e-4 b	ASFV	FAM
	C6	10 E -6 a	ASFV	FAM	NFQ-MGB	41.9585	41.3849	0.81124		G3	-997 e-4 c	ASFV	FAM	NFQ-MGB	29.0146				G3	-997 e-4 c	ASFV	FAM	NFQ-MGB	20.6458				G3	-997 e-4 c	ASFV	FAM	NFQ-MGB	22.4649				G3	-997 e-4 c	ASFV	FAM	NFQ-MGB	19.347				G3	-997 e-4 c	ASFV	FAM
	D6	10 E -6 b	ASFV	FAM	NFQ-MGB	Undetermined				H3	-997 e-4 d	ASFV	FAM	NFQ-MGB	28.726				H3	-997 e-4 d	ASFV	FAM	NFQ-MGB	20.752				H3	-997 e-4 d	ASFV	FAM	NFQ-MGB	22.0065				H3	-997 e-4 d	ASFV	FAM	NFQ-MGB	18.7328				H3	-997 e-4 d	ASFV	FAM
	E6	10 E -6 c	ASFV	FAM	NFQ-MGB	40.8113				E3	-997 e-4 a	ASFV	FAM	NFQ-MGB	29.6187				E3	-997 e-4 a	ASFV	FAM	NFQ-MGB	25.8835				E3	-997 e-4 a	ASFV	FAM	NFQ-MGB	23.3723				E3	-997 e-4 a	ASFV	FAM	NFQ-MGB	23.6013				E3	-997 e-4 a	ASFV	FAM
	C7	10 E -7 a	ASFV	FAM	NFQ-MGB	Undetermined				F3	-997 e-4 b	ASFV	FAM	NFQ-MGB	28.1623				F3	-997 e-4 b	ASFV	FAM	NFQ-MGB	25.9486				F3	-997 e-4 b	ASFV	FAM	NFQ-MGB	23.217				F3	-997 e-4 b	ASFV	FAM	NFQ-MGB	23.6869				F3	-997 e-4 b	ASFV	FAM
	D7	10 E -7 b	ASFV	FAM	NFQ-MGB	Undetermined				G3	-997 e-4 c	ASFV	FAM	NFQ-MGB	29.6817				G3	-997 e-4 c	ASFV	FAM	NFQ-MGB	25.7674				G3	-997 e-4 c	ASFV	FAM	NFQ-MGB	23.2814				G3	-997 e-4 c	ASFV	FAM	NFQ-MGB	23.1412				G3	-997 e-4 c	ASFV	FAM
	E7	10 E -7 c	ASFV	FAM	NFQ-MGB	Undetermined				H3	-997 e-4 d	ASFV	FAM	NFQ-MGB	30.4537				H3	-997 e-4 d	ASFV	FAM	NFQ-MGB	25.2896				H3	-997 e-4 d	ASFV	FAM	NFQ-MGB	23.6971				H3	-997 e-4 d	ASFV	FAM	NFQ-MGB	23.0221				H3	-997 e-4 d	ASFV	FAM
	C8	10 E -8 a	ASFV	FAM	NFQ-MGB	Undetermined				E4	-997 e-5 a	ASFV	FAM	NFQ-MGB	31.6947	32.5195	1.04605		E4	-997 e-5 a	ASFV	FAM	NFQ-MGB	21.8242	23.6708	2.04626		E4	-997 e-5 a	ASFV	FAM	NFQ-MGB	22.6184	22.7868	0.365966		E4	-997 e-5 a	ASFV	FAM	NFQ-MGB	19.9336	21.1626	1.93942		E4	-997 e-5 a	ASFV	FAM
	D8	10 E -8 b	ASFV	FAM	NFQ-MGB	Undetermined				F4	-997 e-5 b	ASFV	FAM	NFQ-MGB	32.9326				F4	-997 e-5 b	ASFV	FAM	NFQ-MGB	22.0181				F4	-997 e-5 b	ASFV	FAM	NFQ-MGB	22.1099				F4	-997 e-5 b	ASFV	FAM	NFQ-MGB	19.2787				F4	-997 e-5 b	ASFV	FAM
	E8	10 E -8 c	ASFV	FAM	NFQ-MGB	Undetermined				G4	-997 e-5 c	ASFV	FAM	NFQ-MGB	31.6437				G4	-997 e-5 c	ASFV	FAM	NFQ-MGB	21.8081				G4	-997 e-5 c	ASFV	FAM	NFQ-MGB	23.0006				G4	-997 e-5 c	ASFV	FAM	NFQ-MGB	19.3742				G4	-997 e-5 c	ASFV	FAM
	C9	10 E -9 a	ASFV	FAM	NFQ-MGB	Undetermined				H4	-997 e-5 d	ASFV	FAM	NFQ-MGB	30.7131				H4	-997 e-5 d	ASFV	FAM	NFQ-MGB	21.5113				H4	-997 e-5 d	ASFV	FAM	NFQ-MGB	22.4336				H4	-997 e-5 d	ASFV	FAM	NFQ-MGB	18.9215				H4	-997 e-5 d	ASFV	FAM
	D9	10 E -9 b	ASFV	FAM	NFQ-MGB	Undetermined				E4	-997 e-5 a	ASFV	FAM	NFQ-MGB	32.8883				E4	-997 e-5 a	ASFV	FAM	NFQ-MGB	25.8452				E4	-997 e-5 a	ASFV	FAM	NFQ-MGB	22.9355				E4	-997 e-5 a	ASFV	FAM	NFQ-MGB	22.9598				E4	-997 e-5 a	ASFV	FAM
	E9	10 E -9 c	ASFV	FAM	NFQ-MGB	Undetermined				F4	-997 e-5 b	ASFV	FAM	NFQ-MGB	33.471				F4	-997 e-5 b	ASFV	FAM	NFQ-MGB	26.1123				F4	-997 e-5 b	ASFV	FAM	NFQ-MGB	23.1767				F4	-997 e-5 b	ASFV	FAM	NFQ-MGB	23.3089				F4	-997 e-5 b	ASFV	FAM
	C10	10 E -10 a	ASFV	FAM	NFQ-MGB	Undetermined				G4	-997 e-5 c	ASFV	FAM	NFQ-MGB	33.1204				G4	-997 e-5 c	ASFV	FAM	NFQ-MGB	25.3735				G4	-997 e-5 c	ASFV	FAM	NFQ-MGB	23.0685				G4	-997 e-5 c	ASFV	FAM	NFQ-MGB	22.9821				G4	-997 e-5 c	ASFV	FAM
	D10	10 E -10 b	ASFV	FAM	NFQ-MGB	Undetermined				H4	-997 e-5 d	ASFV	FAM	NFQ-MGB	33.6926				H4	-997 e-5 d	ASFV	FAM	NFQ-MGB	24.8739				H4	-997 e-5 d	ASFV	FAM	NFQ-MGB	22.9512				H4	-997 e-5 d	ASFV	FAM	NFQ-MGB	22.5417				H4	-997 e-5 d	ASFV	FAM
	E10	10 E -10 c	ASFV	FAM	NFQ-MGB	Undetermined				E5	-997 e-6 a	ASFV	FAM	NFQ-MGB	37.336	35.9891	1.68942		E5	-997 e-6 a	ASFV	FAM	NFQ-MGB	25.7791	25.9245	0.422684		E5	-997 e-6 a	ASFV	FAM	NFQ-MGB	23.2979	23.0209	0.303337		E5	-997 e-6 a	ASFV	FAM	NFQ-MGB	19.7197	20.9714	1.75835		E5	-997 e-6 a	ASFV	FAM
	C11	10 E -11 a	ASFV	FAM	NFQ-MGB	Undetermined				F5	-997 e-6 b	ASFV	FAM	NFQ-MGB	36.8915				F5	-997 e-6 b	ASFV	FAM	NFQ-MGB	25.7202				F5	-997 e-6 b	ASFV	FAM	NFQ-MGB	22.667				F5	-997 e-6 b	ASFV	FAM	NFQ-MGB	19.282				F5	-997 e-6 b	ASFV	FAM
	D11	10 E -11 b	ASFV	FAM	NFQ-MGB	Undetermined				G5	-997 e-6 c	ASFV	FAM	NFQ-MGB	36.5815				G5	-997 e-6 c	ASFV	FAM	NFQ-MGB	25.1563				G5	-997 e-6 c	ASFV	FAM	NFQ-MGB	23.112				G5	-997 e-6 c	ASFV	FAM	NFQ-MGB	19.3339				G5	-997 e-6 c	ASFV	FAM
	E11	10 E -11 c	ASFV	FAM	NFQ-MGB	Undetermined				H5	-997 e-6 d	ASFV	FAM	NFQ-MGB	33.5158				H5	-997 e-6 d	ASFV	FAM	NFQ-MGB	25.6981				H5	-997 e-6 d	ASFV	FAM	NFQ-MGB	23.3669				H5	-997 e-6 d	ASFV	FAM	NFQ-MGB	19.0287				H5	-997 e-6 d	ASFV	FAM
	C12	10 E -12 a	ASFV	FAM	NFQ-MGB	Undetermined				E5	-997 e-6 a	ASFV	FAM	NFQ-MGB	35.0173				E5	-997 e-6 a	ASFV	FAM	NFQ-MGB	26.4494				E5	-997 e-6 a	ASFV	FAM	NFQ-MGB	23.0161				E5	-997 e-6 a	ASFV	FAM	NFQ-MGB	22.6253				E5	-997 e-6 a	ASFV	FAM
	D12	10 E -12 b	ASFV	FAM	NFQ-MGB	Undetermined				F5	-997 e-6 b	ASFV	FAM	NFQ-MGB	34.1739				F5	-997 e-6 b	ASFV	FAM	NFQ-MGB	26.3698				F5	-997 e-6 b	ASFV	FAM	NFQ-MGB	22.4958				F5	-997 e-6 b	ASFV	FAM	NFQ-MGB	22.8665				F5	-997 e-6 b	ASFV	FAM
	E12	10 E -12 c	ASFV	FAM	NFQ-MGB	Undetermined				G5	-997 e-6 c	ASFV	FAM	NFQ-MGB	35.8353				G5	-997 e-6 c	ASFV	FAM	NFQ-MGB	26.0765				G5	-997 e-6 c	ASFV	FAM	NFQ-MGB	22.9961				G5	-997 e-6 c	ASFV	FAM	NFQ-MGB	22.5609				G5	-997 e-6 c	ASFV	FAM
										H5	-997 e-6 d	ASFV	FAM	NFQ-MGB	38.5619				H5	-997 e-6 d	ASFV	FAM	NFQ-MGB	26.1469				H5	-997 e-6 d	ASFV	FAM	NFQ-MGB	23.2152				H5	-997 e-6 d	ASFV	FAM	NFQ-MGB	22.3544				H5	-997 e-6 d	ASFV	FAM
										E6	-997 e-7 a	ASFV	FAM	NFQ-MGB	37.4534	37.3337	0.472065		E6	-997 e-7 a	ASFV	FAM	NFQ-MGB	26.1896	27.4786	1.42082		E6	-997 e-7 a	ASFV	FAM	NFQ-MGB	28.3633	23.6481	1.94442		E6	-997 e-7 a	ASFV	FAM	NFQ-MGB	19.5792	20.7946	1.47541		E6	-997 e-7 a	ASFV	FAM
										F6	-997 e-7 b	ASFV	FAM	NFQ-MGB	Undetermined				F6	-997 e-7 b	ASFV	FAM	NFQ-MGB	29.5734				F6	-997 e-7 b	ASFV	FAM	NFQ-MGB	23.2542				F6	-997 e-7 b	ASFV	FAM	NFQ-MGB	19.6416				F6	-997 e-7 b	ASFV	FAM
										G6	-997 e-7 c	ASFV	FAM	NFQ-MGB	Undetermined				G6	-997 e-7 c	ASFV	FAM	NFQ-MGB	29.2009				G6	-997 e-7 c	ASFV	FAM	NFQ-MGB	22.9851				G6	-997 e-7 c	ASFV	FAM	NFQ-MGB	19.2823				G6	-997 e-7 c	ASFV	FAM
										H6	-997 e-7 d	ASFV	FAM	NFQ-MGB	Undetermined				H6	-997 e-7 d	ASFV	FAM	NFQ-MGB	25.6789				H6	-997 e-7 d	ASFV	FAM	NFQ-MGB	23.7332				H6	-997 e-7 d	ASFV	FAM	NFQ-MGB	19.1907				H6	-997 e-7 d	ASFV	FAM
										E6	-997 e-7 a	ASFV	FAM	NFQ-MGB	37.4171				E6	-997 e-7 a	ASFV	FAM	NFQ-MGB	27.6621				E6	-997 e-7 a	ASFV	FAM	NFQ-MGB	22.5703				E6	-997 e-7 a	ASFV	FAM	NFQ-MGB	22.1554				E6	-997 e-7 a	ASFV	FAM
										F6	-997 e-7 b	ASFV	FAM	NFQ-MGB	36.9649				F6	-997 e-7 b	ASFV	FAM	NFQ-MGB	28.0378				F6	-997 e-7 b	ASFV	FAM	NFQ-MGB	22.5107				F6	-997 e-7 b	ASFV	FAM	NFQ-MGB	22.2851				F6	-997 e-7 b	ASFV	FAM
										G6	-997 e-7 c	ASFV	FAM	NFQ-MGB	38.0166				G6	-997 e-7 c	ASFV	FAM	NFQ-MGB	27.2165				G6	-997 e-7 c	ASFV	FAM	NFQ-MGB	22.8201				G6	-997 e-7 c	ASFV	FAM	NFQ-MGB	21.9837				G6	-997 e-7 c	ASFV	FAM
										H6	-997 e-7 d	ASFV	FAM	NFQ-MGB	36.8164				H6	-997 e-7 d	ASFV	FAM	NFQ-MGB	26.2697				H6	-997 e-7 d	ASFV	FAM	NFQ-MGB	22.9481				H6	-997 e-7 d	ASFV	FAM	NFQ-MGB	22.2384				H6	-997 e-7 d	ASFV	FAM
										E7	-997 e-8 a	ASFV	FAM	NFQ-MGB	Undetermined	37.7538			E7	-997 e-8 a	ASFV	FAM	NFQ-MGB	42.087	42.087			E7	-997 e-8 a	ASFV	FAM	NFQ-MGB	26.2865	34.3453	7.15723		E7	-997 e-8 a	ASFV	FAM	NFQ-MGB	19.8362	22.2955	2.15835		E7	-997 e-8 a	ASFV	FAM
										F7	-997 e-8 b	ASFV	FAM	NFQ-MGB	Undetermined				F7	-997 e-8 b	ASFV	FAM	NFQ-MGB	Undetermined				F7	-997 e-8 b	ASFV	FAM	NFQ-MGB	Undetermined				F7	-997 e-8 b	ASFV	FAM	NFQ-MGB	Undetermined				F7	-997 e-8 b	ASFV	FAM
										G7	-997 e-8 c	ASFV	FAM	NFQ-MGB	Undetermined				G7	-997 e-8 c	ASFV	FAM	NFQ-MGB	Undetermined				G7	-997 e-8 c	ASFV	FAM	NFQ-MGB	Undetermined				G7	-997 e-8 c	ASFV	FAM	NFQ-MGB	Undetermined				G7	-997 e-8 c	ASFV	FAM
										H7	-997 e-8 d	ASFV	FAM	NFQ-MGB	37.9628				H7	-997 e-8 d	ASFV	FAM	NFQ-MGB	Undetermined				H7	-997 e-8 d	ASFV	FAM	NFQ-MGB	Undetermined				H7	-997 e-8 d	ASFV	FAM	NFQ-MGB	Undetermined				H7	-997 e-8 d	ASFV	FAM
										E7	-997 e-8 a	ASFV	FAM	NFQ-MGB	Undetermined				E7	-997 e-8 a	ASFV	FAM	NFQ-MGB	Undetermined				E7	-997 e-8 a	ASFV	FAM	NFQ-MGB	Undetermined				E7	-997 e-8 a	ASFV	FAM	NFQ-MGB	Undetermined				E7	-997 e-8 a	ASFV	FAM
										F7	-997 e-8 b	ASFV	FAM	NFQ-MGB	37.5449				F7	-997 e-8 b	ASFV	FAM	NFQ-MGB	Undetermined				F7	-997 e-8 b	ASFV	FAM	NFQ-MGB	36.788				F7	-997 e-8 b	ASFV	FAM	NFQ-MGB	23.8747				F7	-997 e-8 b	ASFV	FAM
										G7	-997 e-8 c	ASFV	FAM	NFQ-MGB	Undetermined				G7	-997 e-8 c	ASFV	FAM	NFQ-MGB	Undetermined				G7	-997 e-8 c	ASFV	FAM	NFQ-MGB	39.9614				G7	-997 e-8 c	ASFV	FAM	NFQ-MGB	23.1757				G7	-997 e-8 c	ASFV	FAM
										H7	-997 e-8 d	ASFV	FAM	NFQ-MGB	Undetermined				H7	-997 e-8 d	ASFV	FAM	NFQ-MGB	Undetermined				H7	-997 e-8 d	ASFV	FAM	NFQ-MGB	Undetermined				H7	-997 e-8 d	ASFV	FAM	NFQ-MGB	Undetermined				H7	-997 e-8 d	ASFV	FAM
										E8	-997 e-9 a	ASFV	FAM	NFQ-MGB	Undetermined				E8	-997 e-9 a	ASFV	FAM	NFQ-MGB	Undetermined				E8	-997 e-9 a	ASFV	FAM	NFQ-MGB	Undetermined				E8	-997 e-9 a	ASFV	FAM	NFQ-MGB	Undetermined				E8	-997 e-9 a	ASFV	FAM
										F8	-997 e-9 b	ASFV	FAM	NFQ-MGB	Undetermined				F8	-997 e-9 b	ASFV	FAM	NFQ-MGB	Undetermined				F8	-997 e-9 b	ASFV	FAM	NFQ-MGB	Undetermined				F8	-997 e-9 b	ASFV	FAM	NFQ-MGB	Undetermined				F8	-997 e-9 b	ASFV	FAM
										G8	-997 e-9 c	ASFV	FAM	NFQ-MGB	Undetermined				G8	-997 e-9 c	ASFV	FAM	NFQ-MGB	Undetermined				G8	-997 e-9 c	ASFV	FAM	NFQ-MGB	Undetermined				G8	-997 e-9 c	ASFV	FAM	NFQ-MGB	Undetermined				G8	-997 e-9 c	ASFV	FAM
										H8	-997 e-9 d	ASFV	FAM	NFQ-MGB	Undetermined				H8	-997 e-9 d	ASFV	FAM	NFQ-MGB	Undetermined				H8	-997 e-9 d	ASFV	FAM	NFQ-MGB	Undetermined				H8	-997 e-9 d	ASFV	FAM	NFQ-MGB	Undetermined				H8	-997 e-9 d	ASFV	FAM
										E8	-997 e-9 a	ASFV	FAM	NFQ-MGB	Undetermined				E8	-997 e-9 a	ASFV	FAM	NFQ-MGB	Undetermined				E8	-997 e-9 a	ASFV	FAM	NFQ-MGB	Undetermined				E8	-997 e-9 a	ASFV	FAM	NFQ-MGB	Undetermined				E8	-997 e-9 a	ASFV	FAM
										F8	-997 e-9 b	ASFV	FAM	NFQ-MGB	Undetermined				F8	-997 e-9 b	ASFV	FAM	NFQ-MGB	Undetermined				F8	-997 e-9 b	ASFV	FAM	NFQ-MGB	Undetermined				F8	-997 e-9 b	ASFV	FAM	NFQ-MGB	Undetermined				F8	-997 e-9 b	ASFV	FAM
										G8	-997 e-9 c	ASFV	FAM	NFQ-MGB	Undetermined				G8	-997 e-9 c	ASFV	FAM	NFQ-MGB	Undetermined				G8	-997 e-9 c	ASFV	FAM	NFQ-MGB	Undetermined				G8	-997 e-9 c	ASFV	FAM	NFQ-MGB	Undetermined				G8	-997 e-9 c	ASFV	FAM
										H8	-997 e-9 d	ASFV	FAM	NFQ-MGB	Undetermined				H8	-997 e-9 d	ASFV	FAM	NFQ-MGB	Undetermined				H8	-997 e-9 d	ASFV	FAM	NFQ-MGB	Undetermined				H8	-997 e-9 d	ASFV	FAM	NFQ-MGB	Undetermined				H8	-997 e-9 d	ASFV	FAM
										E9	-997 e-10 a	ASFV	FAM	NFQ-MGB	Undetermined				E9	-997 e-10 a	ASFV	FAM	NFQ-MGB	Undetermined				E9	-997 e-10 a	ASFV	FAM	NFQ-MGB	Undetermined	38.2828			E9	-997 e-10 a	ASFV	FAM	NFQ-MGB	Undetermined	25.0337			E9	-997 e-10 a	ASFV	FAM
										F9	-997 e-10 b	ASFV	FAM	NFQ-MGB	Undetermined				F9	-997 e-10 b	ASFV	FAM	NFQ-MGB	Undetermined				F9	-997 e-10 b	ASFV	FAM	NFQ-MGB	Undetermined				F9	-997 e-10 b	ASFV	FAM	NFQ-MGB	Undetermined				F9	-997 e-10 b	ASFV	FAM
										G9	-997 e-10 c	ASFV	FAM	NFQ-MGB	Undetermined				G9	-997 e-10 c	ASFV	FAM	NFQ-MGB	Undetermined				G9	-997 e-10 c	ASFV	FAM	NFQ-MGB	Undetermined				G9	-997 e-10 c	ASFV	FAM	NFQ-MGB	Undetermined				G9	-997 e-10 c	ASFV	FAM
										H9	-997 e-10 d	ASFV	FAM	NFQ-MGB	Undetermined				H9	-997 e-10 d	ASFV	FAM	NFQ-MGB	Undetermined				H9	-997 e-10 d	ASFV	FAM	NFQ-MGB	Undetermined				H9	-997 e-10 d	ASFV	FAM	NFQ-MGB	Undetermined				H9	-997 e-10 d	ASFV	FAM
										E9	-997 e-10 a	ASFV	FAM	NFQ-MGB	Undetermined				E9	-997 e-10 a	ASFV	FAM	NFQ-MGB	Undetermined				E9	-997 e-10 a	ASFV	FAM	NFQ-MGB	Undetermined				E9	-997 e-10 a	ASFV	FAM	NFQ-MGB	Undetermined				E9	-997 e-10 a	ASFV	FAM
										F9	-997 e-10 b	ASFV	FAM	NFQ-MGB	Undetermined				F9	-997 e-10 b	ASFV	FAM	NFQ-MGB	Undetermined				F9	-997 e-10 b	ASFV	FAM	NFQ-MGB	Undetermined				F9	-997 e-10 b	ASFV	FAM	NFQ-MGB	Undetermined				F9	-997 e-10 b	ASFV	FAM
										G9	-997 e-10 c	ASFV	FAM	NFQ-MGB	Undetermined				G9	-997 e-10 c	ASFV	FAM	NFQ-MGB	Undetermined				G9	-997 e-10 c	ASFV	FAM	NFQ-MGB	Undetermined				G9	-997 e-10 c	ASFV	FAM	NFQ-MGB	Undetermined				G9	-997 e-10 c	ASFV	FAM
										H9	-997 e-10 d	ASFV	FAM	NFQ-MGB	Undetermined				H9	-997 e-10 d	ASFV	FAM	NFQ-MGB	Undetermined				H9	-997 e-10 d	ASFV	FAM	NFQ-MGB	38.2828				H9	-997 e-10 d	ASFV	FAM	NFQ-MGB	25.0337				H9	-997 e-10 d	ASFV	FAM
										E10	-997 e-11 a	ASFV	FAM	NFQ-MGB	Undetermined				E10	-997 e-11 a	ASFV	FAM	NFQ-MGB	Undetermined				E10	-997 e-11 a	ASFV	FAM	NFQ-MGB	Undetermined				E10	-997 e-11 a	ASFV	FAM	NFQ-MGB	Undetermined				E10	-997 e-11 a	ASFV	FAM
										F10	-997 e-11 b	ASFV	FAM	NFQ-MGB	Undetermined				F10	-997 e-11 b	ASFV	FAM	NFQ-MGB	Undetermined				F10	-997 e-11 b	ASFV	FAM	NFQ-MGB	Undetermined				F10	-997 e-11 b	ASFV	FAM	NFQ-MGB	Undetermined				F10	-997 e-11 b	ASFV	FAM
										G10	-997 e-11 c	ASFV	FAM	NFQ-MGB	Undetermined				G10	-997 e-11 c	ASFV	FAM	NFQ-MGB	Undetermined				G10	-997 e-11 c	ASFV	FAM	NFQ-MGB	Undetermined				G10	-997 e-11 c	ASFV	FAM	NFQ-MGB	Undetermined				G10	-997 e-11 c	ASFV	FAM
										H10	-997 e-11 d	ASFV	FAM	NFQ-MGB	Undetermined				H10	-997 e-11 d	ASFV	FAM	NFQ-MGB	Undetermined				H10	-997 e-11 d	ASFV	FAM	NFQ-MGB	Undetermined				H10	-997 e-11 d	ASFV	FAM	NFQ-MGB	Undetermined				H10	-997 e-11 d	ASFV	FAM
										E10	-997 e-11 a	ASFV	FAM	NFQ-MGB	Undetermined				E10	-997 e-11 a	ASFV	FAM	NFQ-MGB	Undetermined				E10	-997 e-11 a	ASFV	FAM	NFQ-MGB	Undetermined				E10	-997 e-11 a	ASFV	FAM	NFQ-MGB	Undetermined				E10	-997 e-11 a	ASFV	FAM
										F10	-997 e-11 b	ASFV	FAM	NFQ-MGB	Undetermined				F10	-997 e-11 b	ASFV	FAM	NFQ-MGB	Undetermined				F10	-997 e-11 b	ASFV	FAM	NFQ-MGB	Undetermined				F10	-997 e-11 b	ASFV	FAM	NFQ-MGB	Undetermined				F10	-997 e-11 b	ASFV	FAM
										G10	-997 e-11 c	ASFV	FAM	NFQ-MGB	Undetermined				G10	-997 e-11 c	ASFV	FAM	NFQ-MGB	Undetermined				G10	-997 e-11 c	ASFV	FAM	NFQ-MGB	Undetermined				G10	-997 e-11 c	ASFV	FAM	NFQ-MGB	Undetermined				G10	-997 e-11 c	ASFV	FAM
										H10	-997 e-11 d	ASFV	FAM	NFQ-MGB	Undetermined				H10	-997 e-11 d	ASFV	FAM	NFQ-MGB	Undetermined				H10	-997 e-11 d	ASFV	FAM	NFQ-MGB	Undetermined				H10	-997 e-11 d	ASFV	FAM	NFQ-MGB	Undetermined				H10	-997 e-11 d	ASFV	FAM
										E11	-997 e-12 a	ASFV	FAM	NFQ-MGB	Undetermined				E11	-997 e-12 a	ASFV	FAM	NFQ-MGB	Undetermined				E11	-997 e-12 a	ASFV	FAM	NFQ-MGB	Undetermined				E11	-997 e-12 a	ASFV	FAM	NFQ-MGB	Undetermined				E11	-997 e-12 a	ASFV	FAM
										F11	-997 e-12 b	ASFV	FAM	NFQ-MGB	Undetermined				F11	-997 e-12 b	ASFV	FAM	NFQ-MGB	Undetermined				F11	-997 e-12 b	ASFV	FAM	NFQ-MGB	Undetermined				F11	-997 e-12 b	ASFV	FAM	NFQ-MGB	Undetermined				F11	-997 e-12 b	ASFV	FAM
										G11	-997 e-12 c	ASFV	FAM	NFQ-MGB	Undetermined				G11	-997 e-12 c	ASFV	FAM	NFQ-MGB	Undetermined				G11	-997 e-12 c	ASFV	FAM	NFQ-MGB	Undetermined				G11	-997 e-12 c	ASFV	FAM	NFQ-MGB	Undetermined				G11	-997 e-12 c	ASFV	FAM
										H11	-997 e-12 d	ASFV	FAM	NFQ-MGB	Undetermined				H11	-997 e-12 d	ASFV	FAM	NFQ-MGB	Undetermined				H11	-997 e-12 d	ASFV	FAM	NFQ-MGB	Undetermined				H11	-997 e-12 d	ASFV	FAM	NFQ-MGB	Undetermined				H11	-997 e-12 d	ASFV	FAM
										E11	-997 e-12 a	ASFV	FAM	NFQ-MGB	Undetermined				E11	-997 e-12 a	ASFV	FAM	NFQ-MGB	Undetermined				E11	-997 e-12 a	ASFV	FAM	NFQ-MGB	Undetermined				E11	-997 e-12 a	ASFV	FAM	NFQ-MGB	Undetermined				E11	-997 e-12 a	ASFV	FAM
										F11	-997 e-12 b	ASFV	FAM	NFQ-MGB	Undetermined				F11	-997 e-12 b	ASFV	FAM	NFQ-MGB	Undetermined				F11	-997 e-12 b	ASFV	FAM	NFQ-MGB	Undetermined				F11	-997 e-12 b	ASFV	FAM	NFQ-MGB	Undetermined				F11	-997 e-12 b	ASFV	FAM
										G11	-997 e-12 c	ASFV	FAM	NFQ-MGB	Undetermined				G11	-997 e-12 c	ASFV	FAM	NFQ-MGB	Undetermined				G11	-997 e-12 c	ASFV	FAM	NFQ-MGB	Undetermined				G11	-997 e-12 c	ASFV	FAM	NFQ-MGB	Undetermined				G11	-997 e-12 c	ASFV	FAM
										H11	-997 e-12 d	ASFV	FAM	NFQ-MGB	Undetermined				H11	-997 e-12 d	ASFV	FAM	NFQ-MGB	Undetermined				H11	-997 e-12 d	ASFV	FAM	NFQ-MGB	Undetermined				H11	-997 e-12 d	ASFV	FAM	NFQ-MGB	Undetermined				H11	-997 e-12 d	ASFV	FAM
[truncated: 4 more columns]
